# Supplementary material for: Effects of Diets Enriched with Conventional or High-Oleic Canola Oils on Vascular Endothelial Function: A Sub-Study of the Canola Oil Multi-Centre Intervention Trial 2 (COMIT-2), a Randomized Crossover Controlled Feeding Study
Source: Nutrients. 2022 Aug 18;14(16):3404. doi: 10.3390/nu14163404 (PMC9416081; doi:10.3390/nu14163404)
Supplement: Supplementary file 1 [file nutrients-14-03404-s001.zip]

Archive with 1 entries (1 files):
- nutrients-1844385-supplementary.pdf
